# Supplementary material for: Expanding the Myxochelin Natural Product Family by Nicotinic Acid Containing Congeners
Source: Molecules. 2021 Aug 14;26(16):4929. doi: 10.3390/molecules26164929 (PMC8400222; doi:10.3390/molecules26164929)
Supplement: Supplementary file 1 [file molecules-26-04929-s001.zip]

Archive with 1 entries (1 files):
- molecules-1318445-supplementary.pdf
